# Supplementary material for: Is a cross-connector beneficial for single level traditional or cortical bone trajectory pedicle screw instrumentation?
Source: PLoS One. 2021 Jun 11;16(6):e0253076. doi: 10.1371/journal.pone.0253076 (PMC8195405; doi:10.1371/journal.pone.0253076)
Supplement: S1 File — (ZIP) [file pone.0253076.s001.zip]

Archive with 1 entries (1 files):
- Supporting Information File/All Results.xlsx
