# Supplementary material for: Is a cross-connector beneficial for single level traditional or cortical bone trajectory pedicle screw instrumentation?
Source: PLoS One. 2021 Jun 11;16(6):e0253076. doi: 10.1371/journal.pone.0253076 (PMC8195405; doi:10.1371/journal.pone.0253076)
Supplement: S1 File — (ZIP) [file pone.0253076.s001.zip › Supporting Information File/All Results.xlsx]

## Sheet: ROM
ROM											DESCRIPTIVE STATISTICS
STANDARD
	Unfused	AC [mm]	AR [°]	AS [mm]	FE [°]	LB [°]	LS [mm]		Spine_Segment				AC [mm]	AR [°]	AS [mm]	FE [°]	LB [°]	LS [mm]
		0.94989	6.42484	3.1922	13.5607	8.40211	2.36141		'C181019 L2L3'			Mean	0.393073	3.85231	1.81717	8.03214	7.40674	1.27827
		0.093679	5.36274	1.15595	3.91231	4.24225	1.3451		'C181019 T10T11'			Std	0.312023	1.65947	0.684373	3.36156	2.4165	0.555644
		0.460137	2.3769	1.76883	10.5269	9.61339	1.01703		'C181037 L4L5'
		0.0902343	1.73266	1.17621	8.0801	7.47287	0.579616		'C181037 T12L1'			Median	0.29962	3.91894	1.75996	8.0801	7.47287	1.22116
		0.625125	2.94428	2.01422	8.93423	10.5708	1.22116		'F181920 L3L4'			25 Perc	0.128466	2.51874	1.29536	5.18053	5.08294	0.990177
		0.29962	3.91894	1.65282	6.45496	7.15279	1.44232		'F181920 T11T12'			75 Perc	0.583878	5.07351	1.95287	10.1288	9.31057	1.41801
		0.232825	4.20581	1.75996	4.75573	4.39299	0.981225		'L182448 L1L2'
	Instrumented	AC [mm]	AR [°]	AS [mm]	FE [°]	LB [°]	LS [mm]		Spine_Segment				AC [mm]	AR [°]	AS [mm]	FE [°]	LB [°]	LS [mm]
		0.446125	2.48091	0.920946	1.44641	2.17695	1.22055		'C181019 L2L3'			Mean	0.34271	1.95075	0.981399	1.76824	2.95088	1.06664
		0.152819	1.88718	0.621537	0.898574	2.52186	0.935089		'C181019 T10T11'			Std	0.180223	0.816209	0.282008	0.735346	0.654509	0.461371
(Finit Element)		0.346217	0.969387	0.826006	1.62367	2.34147	0.72622		'C181037 L4L5'
		0.100633	1.3073	0.804927	1.42969	3.89621	0.529642		'C181037 T12L1'			Median	0.346217	1.88718	0.920946	1.62367	2.82656	0.936892
		0.559128	1.3202	1.02885	2.10983	2.82656	1.1527		'F181920 L3L4'			25 Perc	0.179969	1.31052	0.810197	1.43387	2.38657	0.778437
		0.532632	2.43431	1.47189	1.64615	3.53432	1.96536		'F181920 T11T12'			75 Perc	0.511005	2.46926	1.15394	1.99391	3.49043	1.20359
		0.261419	3.25595	1.19564	3.22337	3.35877	0.936892		'L182448 L1L2'
	Crosslinked	AC [mm]	AR [°]	AS [mm]	FE [°]	LB [°]	LS [mm]		Spine_Segment				AC [mm]	AR [°]	AS [mm]	FE [°]	LB [°]	LS [mm]
		0.462739	2.20617	0.845807	1.44235	2.20665	1.26683		'C181019 L2L3'			Mean	0.338882	1.69188	0.958789	1.69319	2.88083	1.05237
		0.157366	1.44425	0.6521	0.88271	2.44964	0.89445		'C181019 T10T11'			Std	0.163531	0.808489	0.256637	0.63201	0.618746	0.435415
		0.314538	0.800851	0.815519	1.58406	2.30505	0.720678		'C181037 L4L5'
		0.134244	1.02685	0.792334	1.41096	3.76954	0.528032		'C181037 T12L1'			Median	0.314538	1.44425	0.845807	1.57917	2.69573	0.942292
		0.50919	1.10512	1.05377	2.06116	2.69573	1.14947		'F181920 L3L4'			25 Perc	0.184727	1.04642	0.79813	1.41881	2.3412	0.764121
		0.527287	2.27243	1.39817	1.57917	3.47748	1.86483		'F181920 T11T12'			75 Perc	0.497577	2.25586	1.12881	1.94188	3.42353	1.23749
		0.266809	2.98749	1.15383	2.89188	3.26169	0.942292		'L182448 L1L2'
CBT
	Unfused	AC [mm]	AR [°]	AS [mm]	FE [°]	LB [°]	LS [mm]		Spine_Segment				AC [mm]	AR [°]	AS [mm]	FE [°]	LB [°]	LS [mm]
		0.683208	3.60203	2.16601	11.7289	7.38134	1.72371		'C181019 L4L5'			Mean	0.387641	3.91351	1.61755	7.24303	7.08536	1.29041
		0.222624	1.75626	1.19481	6.37086	5.56554	0.902848		'C181019 T12L1'			Std	0.18543	3.1411	0.549082	2.93317	2.85808	0.60705
		0.594907	2.33167	2.16922	9.18606	11.4842	0.923802		'C181037 L2L3'
		0.381684	10.561	2.08874	7.28416	9.60255	2.44294		'C181037 T10T11'			Median	0.374842	2.60728	1.64976	6.82751	6.921	1.14134
		0.4571	1.45874	1.4348	10.2294	8.7141	0.879606		'F181920 L1L2'			25 Perc	0.234855	1.93112	1.31481	4.87912	5.3253	0.891227
		0.146523	6.60948	1.58791	4.33224	5.08505	1.53858		'F181920 T9T10'			75 Perc	0.526003	5.10575	2.12738	9.70772	9.15833	1.63115
		0.247087	2.10598	0.587292	3.38669	2.38937	0.552939		'L181448 T11T12'
		0.367999	2.88288	1.71162	5.42601	6.46067	1.35888		'L182448 L3L4'
	Instrumented	AC [mm]	AR [°]	AS [mm]	FE [°]	LB [°]	LS [mm]		Spine_Segment				AC [mm]	AR [°]	AS [mm]	FE [°]	LB [°]	LS [mm]
		0.513429	1.73196	1.04979	1.58209	2.25168	0.923131		'C181019 L4L5'			Mean	0.361109	1.94511	0.968989	1.5313	3.27492	1.04829
		0.28597	1.38887	0.934966	1.04841	3.11442	0.871428		'C181019 T12L1'			Std	0.129872	0.867437	0.218738	0.603749	0.909935	0.438292
		0.38828	1.57965	1.24717	1.33412	4.01491	0.883891		'C181037 L2L3'
		0.426331	3.90128	1.11827	1.74511	5.05359	2.11196		'C181037 T10T11'			Median	0.391094	1.65581	1.05347	1.32629	3.05945	0.929918
		0.497259	1.20606	1.05715	1.31846	3.00448	0.936706		'F181920 L1L2'			25 Perc	0.269146	1.44834	0.794007	1.1556	2.62743	0.877659
		0.131369	1.50782	0.634091	1.14881	3.50544	0.986494		'F181920 T9T10'			75 Perc	0.461795	2.12264	1.08785	1.6636	3.76017	0.975864
		0.252323	2.398	0.653048	2.91099	2.78084	0.707451		'L181448 T11T12'
		0.393909	1.84727	1.05743	1.16238	2.47402	0.965235		'L182448 L3L4'
	Crosslinked	AC [mm]	AR [°]	AS [mm]	FE [°]	LB [°]	LS [mm]		Spine_Segment				AC [mm]	AR [°]	AS [mm]	FE [°]	LB [°]	LS [mm]
		0.510136	1.37993	1.06654	1.56888	2.06785	0.967525		'C181019 L4L5'			Mean	0.373175	1.56294	0.954657	1.52666	3.2087	1.03957
		0.288807	1.02788	0.809631	1.01072	3.10177	0.830378		'C181019 T12L1'			Std	0.122805	0.667713	0.220229	0.676292	0.964856	0.40002
		0.449631	1.44072	1.21478	1.26968	3.92817	0.845126		'C181037 L2L3'
		0.423739	2.89436	1.15602	1.77589	5.1295	2.01086		'C181037 T10T11'			Median	0.400155	1.41033	1.04048	1.28862	3.08755	0.933445
		0.504489	0.955339	1.04528	1.30755	3.07333	0.981621		'F181920 L1L2'			25 Perc	0.276482	1.03683	0.751433	1.1034	2.53554	0.837752
		0.16787	1.04577	0.616091	1.05021	3.29788	0.899365		'F181920 T9T10'			75 Perc	0.47706	1.87978	1.11128	1.67239	3.61303	0.989466
		0.264157	2.17649	0.693236	3.07375	2.71434	0.784347		'L181448 T11T12'
		0.376572	1.58307	1.03568	1.15659	2.35673	0.99731		'L182448 L3L4'
Linear Regression Model: ROM ~ SegmentLevel
(n = 15, Instrumented & CL)
b1 depends on the x_vector, which was chosen to be vec_x = [1, 2, 3, 4, 5, 6, 7 ] for STANDARD and vec_x = [1, 2, 3, 4, 5, 6, 7, 8 ] for CBT
													NORMALITY:
The p-value here is the same as the Pearson correlation p-value
>>> For non-parametric data linear regression might not make too much sense; Spearman correlation p-value might be better than Pearson's
														Residuals:
Instrumented - ROM	x	Technique	Segment	AC [mm]	AR [°]	AS [mm]	FE [°]	LB [°]	LS [mm]					AC [mm]	AR [°]	AS [mm]	FE [°]	LB [°]	LS [mm]
	1	Standard	'C181037 L4L5'	0.346217	0.969387	0.826006	1.62367	2.34147	0.72622					-0.121901	-0.542379	-0.246481	-0.0822589	-0.0718702	-0.131773
	2	Standard	'F181920 L3L4'	0.559128	1.3202	1.02885	2.10983	2.82656	1.1527					0.126396	-0.325028	-0.0137287	0.423503	0.421007	0.233835
	3	Standard	'C181019 L2L3'	0.446125	2.48091	0.920946	1.44641	2.17695	1.22055					0.0487795	0.702216	-0.0917207	-0.220301	-0.182019	0.240807
	4	Standard	'L182448 L1L2'	0.261419	3.25595	1.19564	3.22337	3.35877	0.936892					-0.100541	1.34379	0.212885	1.57627	1.2833	-0.103724
	5	Standard	'C181037 T12L1'	0.100633	1.3073	0.804927	1.42969	3.89621	0.529642					-0.22594	-0.738318	-0.147919	-0.197799	-0.181832	-0.571849
	6	Standard	'F181920 T11T12'	0.532632	2.43431	1.47189	1.64615	3.53432	1.96536					0.241445	0.255236	0.54895	0.0382666	0.00216032	0.802993
	7	Standard	'C181019 T10T11'	0.152819	1.88718	0.621537	0.898574	2.52186	0.935089					-0.102981	-0.425364	-0.271488	-0.689694	-0.678516	-0.288151
	1	CBT	'C181019 L4L5'	0.513429	1.73196	1.04979	1.58209	2.25168	0.923131					0.0453108	0.220195	-0.0226981	-0.123841	-0.0870516	0.0651379
	2	CBT	'L182448 L3L4'	0.393909	1.84727	1.05743	1.16238	2.47402	0.965235					-0.0388232	0.202045	0.0148545	-0.523939	-0.483562	0.0463679
	3	CBT	'C181037 L2L3'	0.38828	1.57965	1.24717	1.33412	4.01491	0.883891					-0.00906514	-0.19904	0.234503	-0.332596	-0.354685	-0.0958506
	4	CBT	'F181920 L1L2'	0.497259	1.20606	1.05715	1.31846	3.00448	0.936706					0.1353	-0.706098	0.0743929	-0.328637	-0.301031	-0.103911
	5	CBT	'C181019 T12L1'	0.28597	1.38887	0.934966	1.04841	3.11442	0.871428					-0.0406033	-0.656745	-0.0178802	-0.579075	-0.582078	-0.230063
	6	CBT	'L181448 T11T12'	0.252323	2.398	0.653048	2.91099	2.78084	0.707451					-0.0388632	0.218926	-0.269888	1.30311	1.49674	-0.454914
	7	CBT	'C181037 T10T11'	0.426331	3.90128	1.11827	1.74511	5.05359	2.11196					0.170531	1.58874	0.225244	0.156844	0.21466	0.888716
	8	CBT	'F181920 T9T10'	0.131369	1.50782	0.634091	1.14881	3.50544	0.986494					-0.0890449	-0.938186	-0.229024	-0.419848	-0.495227	-0.297621
													Shapiro–Wilk Test (bol_NotNormal)	0	0	0	1 (p = 0.007)	0	0
		LRM:	b0	0.503504	1.3783	1.1024	1.72554	2.32239	0.797118
			(b1)	-0.0353863	0.133462	-0.0299104	-0.019611	0.187807	0.0608745
			R^2	0.282682	0.136379	0.078087	0.00454249	0.285668	0.100208
			p_value	0.0413692	0.175523	0.313139	0.811372	0.0401122	0.25034
			95% CI of b1 (lower limit)	-0.0691616	-0.067772	-0.0914896	-0.193559	0.00986129	-0.0484236
			95% CI of b1 (upper limit)	-0.00161105	0.334696	0.0316688	0.154337	0.365753	0.170173
			(Spearman correlation p-value)	0.0667671	0.202857	0.344836	0.508997	0.0316523	0.517401
														Residuals:
CL - ROM	x	Technique	Segment	AC [mm]	AR [°]	AS [mm]	FE [°]	LB [°]	LS [mm]					AC [mm]	AR [°]	AS [mm]	FE [°]	LB [°]	LS [mm]
	1	Standard	'C181037 L4L5'	0.314538	0.800851	0.815519	1.58406	2.30505	0.720678					-0.142377	-0.541646	-0.234944	-0.0718702	-0.124198	-0.172066
	2	Standard	'F181920 L3L4'	0.50919	1.10512	1.05377	2.06116	2.69573	1.14947					0.0828082	-0.323279	0.0320427	0.421007	0.0747127	0.209949
	3	Standard	'C181019 L2L3'	0.462739	2.20617	0.845807	1.44235	2.20665	1.26683					0.0668908	0.691863	-0.147179	-0.182019	-0.606137	0.280538
	4	Standard	'L182448 L1L2'	0.266809	2.98749	1.15383	2.89188	3.26169	0.942292					-0.0985047	1.38728	0.189577	1.2833	0.257142	-0.0907759
	5	Standard	'C181037 T12L1'	0.134244	1.02685	0.792334	1.41096	3.76954	0.528032					-0.200536	-0.659258	-0.143177	-0.181832	0.573219	-0.55181
	6	Standard	'F181920 T11T12'	0.527287	2.27243	1.39817	1.57917	3.47748	1.86483					0.223041	0.500415	0.491398	0.00216032	0.0893918	0.738212
	7	Standard	'C181019 T10T11'	0.157366	1.44425	0.6521	0.88271	2.44964	0.89445					-0.116346	-0.413667	-0.225936	-0.678516	-1.13022	-0.278941
	1	CBT	'C181019 L4L5'	0.510136	1.37993	1.06654	1.56888	2.06785	0.967525					0.0532203	0.0374322	0.0160735	-0.0870516	-0.361403	0.0747807
	2	CBT	'L182448 L3L4'	0.376572	1.58307	1.03568	1.15659	2.35673	0.99731					-0.0498098	0.154665	0.0139516	-0.483562	-0.264289	0.0577918
	3	CBT	'C181037 L2L3'	0.449631	1.44072	1.21478	1.26968	3.92817	0.845126					0.0537832	-0.0735809	0.221794	-0.354685	1.11539	-0.141167
	4	CBT	'F181920 L1L2'	0.504489	0.955339	1.04528	1.30755	3.07333	0.981621					0.139175	-0.644867	0.0810349	-0.301031	0.06878	-0.051447
	5	CBT	'C181019 T12L1'	0.288807	1.02788	0.809631	1.01072	3.10177	0.830378					-0.0459728	-0.658225	-0.12588	-0.582078	-0.0945501	-0.249464
	6	CBT	'L181448 T11T12'	0.264157	2.17649	0.693236	3.07375	2.71434	0.784347					-0.0400892	0.404474	-0.213537	1.49674	-0.673747	-0.342271
	7	CBT	'C181037 T10T11'	0.423739	2.89436	1.15602	1.77589	5.1295	2.01086					0.150027	1.03644	0.277987	0.21466	1.54965	0.837472
	8	CBT	'F181920 T9T10'	0.16787	1.04577	0.616091	1.05021	3.29788	0.899365					-0.0753087	-0.898053	-0.233207	-0.495227	-0.473738	-0.320801
													Shapiro–Wilk Test (bol_NotNormal)	0	0	0	1 (p = 0.010)	0	0
		LRM:	b0	0.487449	1.25659	1.0792	1.67172	2.23748	0.845969
			(b1)	-0.0305338	0.0859031	-0.0287379	-0.0157848	0.191768	0.0467746
			R^2	0.24456	0.0736735	0.0797302	0.00309971	0.283076	0.0687228
			p_value	0.0609353	0.327789	0.810019	0.84377	0.0412009	0.345234
			95% CI of b1 (lower limit)	-0.0626884	-0.0966089	-0.087238	-0.185398	0.00890873	-0.0563959
			95% CI of b1 (upper limit)	0.00162088	0.268415	0.0297623	0.153829	0.374626	0.149945
			(Spearman correlation p-value)	0.0703092	0.341419	0.247963	0.476021	0.0184425	0.974648

## Sheet: Statistical Tests
STATISTICAL TESTS
1. ABSOLUTE COMPARISON
		Data Normality (check for unpaired ttest/Wilcoxon rank sum test)
		Shapiro-Wilk test (1 ==> normality is not a reasonable assumption, 0 ==> normality is a reasonable assumption)
		Comparison standard and CBT
		Intact		Fused		CL
		Test result	p-value	Test result	p-value	Test result	p-value
	AC [mm]	0	0.36034	0	0.41358	0	0.11421
	AR [°]	1	0.013074	0	0.058982	1	0.044011
	AS [mm]	0	0.20577	0	0.68562	0	0.5645
	FE [°]	0	0.74077	1	0.010846	1	0.01517
	LB [°]	0	0.98319	0	0.20067	0	0.11776
	LS [mm]	0	0.14407	1	0.0019487	1	0.0050459
		Wilcoxon rank sum test:
		Intact		Fused		CL
		Test result	p-value	Test result	p-value	Test result	p-value
	AC [mm]	0	0.86651	0	1	0	0.86651
	AR [°]	0	0.53582	0	0.95509	0	0.77887
	AS [mm]	0	0.95509	0	0.69433	0	1
	FE [°]	0	0.69433	0	0.33566	0	0.39689
	LB [°]	0	0.86651	0	0.61259	0	0.61259
	LS [mm]	0	0.95509	0	0.77887	0	1
2. RELATIVE COMPARISON
		% (Crosslinked movement/Fused movement) (for both standard and CBT)
		ST
		AC [%]	AR [%]	AS [%]	FE [%]	LB [%]	LS [%]
		103.724	88.9258	91.8411	99.719	101.364	103.792		'C181019 L2L3'
		102.976	76.5297	104.917	98.2346	97.1364	95.6541		'C181019 T10T11'
		90.85	82.6142	98.7303	97.5605	98.4447	99.2368		'C181037 L4L5'
		133.4	78.5477	98.4355	98.6902	96.749	99.6961		'C181037 T12L1'
		91.0686	83.7086	102.422	97.6932	95.3713	99.7194		'F181920 L3L4'
		98.9967	93.3498	94.9918	95.9315	98.3917	94.8849		'F181920 T11T12'
		102.062	91.7548	96.5027	89.7161	97.1097	100.576		'L182448 L1L2'
	Mean	103.297	85.0615	98.263	96.7921	97.7953	99.0799
	Std	14.3233	6.47394	4.41331	3.32824	1.88814	3.01635
	Median	102.062	83.7086	98.4355	97.6932	97.1364	99.6961
	25 Perc	93.0506	79.5643	95.3696	96.3387	96.8392	96.5498
	75 Perc	103.537	91.0476	101.499	98.5763	98.4314	100.362
		CBT
		AC [%]	AR [%]	AS [%]	FE [%]	LB [%]	LS [%]
		99.3586	79.6743	101.595	99.1651	91.8358	104.809		'C181019 L4L5'
		100.992	74.0087	86.5947	96.4044	99.5937	95.2894		'C181019 T12L1'
		115.801	91.2051	97.403	95.1702	97.8397	95.6143		'C181037 L2L3'
		99.392	74.1899	103.376	101.763	101.502	95.2133		'C181037 T10T11'
		101.454	79.2119	98.8776	99.1722	102.292	104.795		'F181920 L1L2'
		127.785	69.3563	97.1613	91.4177	94.079	91.1679		'F181920 T9T10'
		104.69	90.7625	106.154	105.591	97.6086	110.869		'L181448 T11T12'
		95.5988	85.6974	97.9426	99.5015	95.2592	103.323		'L182448 L3L4'
	Mean	105.634	80.5133	98.638	98.5232	97.5012	100.135
	Std	10.7769	8.06585	5.81833	4.28402	3.63112	6.7348
	Median	101.223	79.4431	98.4101	99.1686	97.7241	99.4686
	25 Perc	99.3753	74.0993	97.2822	95.7873	94.6691	95.2514
	75 Perc	110.245	88.2299	102.486	100.632	100.548	104.802
		Residual Normality (check for paired ttest/Wilcoxon signed rank test)
		Shapiro-Wilk test (1 ==> normality is not a reasonable assumption, 0 ==> normality is a reasonable assumption)
		Comparison of the ROM difference between Fused and Crosslink condition (for both standard and CBT)
		ST		CBT
		Test result	p-value	Test result	p-value
	AC [mm]	0	0.18846	1	0.021109
	AR [°]	0	0.13733	1	0.0094891
	AS [mm]	0	0.19097	1	0.0024043
	FE [°]	1	0.0016982	0	0.081426
	LB [°]	0	0.44247	0	0.41869
	LS [mm]	1	0.029732	0	0.08613
		Wilcoxon signed rank test:
		ST		CBT
		Test result	p-value	Test result	p-value
	AC [mm]	0	1	0	0.3125
	AR [°]	1	0.015625	1	0.0078125
	AS [mm]	0	0.29688	0	0.74219
	FE [°]	1	0.015625	0	0.46094
	LB [°]	1	0.03125	0	0.14844
	LS [mm]	0	0.46875	0	0.84375

## Sheet: RodDistance
FUSION ROD DISTANCE
ST		[mm]
'C181019 L2L3'		45.359
'C181019 T10T11'		33.23
'C181037 L4L5'		55.015
'C181037 T12L1'		37.397
'F181920 L3L4'		50.851
'F181920 T11T12'		33.242
'L182448 L1L2'		49.834
CBT		[mm]
'C181019 L4L5'		33.706
'C181019 T12L1'		28.74
'C181037 L2L3'		39.44
'C181037 T10T11'		25.111
'F181920 L1L2'		32.002
'F181920 T9T10'		25.092
'L181448 T11T12'		27.525
'L182448 L3L4'		27.805
Linear Regression Model: ROM ~ RodsDistance
(n = 15, Instrumented & CL)
													NORMALITY:
The p-value here is the same as the Pearson correlation p-value
>>> For non-parametric data linear regression might not make too much sense; Spearman correlation p-value might be better than Pearson's
														Residuals:
Instrumented - ROM	x	Technique	Segment	AC [mm]	AR [°]	AS [mm]	FE [°]	LB [°]	LS [mm]					AC [mm]	AR [°]	AS [mm]	FE [°]	LB [°]	LS [mm]
	55.02	Standard	'C181037 L4L5'	0.346217	0.969387	0.826006	1.62367	2.34147	0.72622					-0.0628733	-0.696871	-0.216173	-0.444821	-0.297902	-0.143596
	50.85	Standard	'F181920 L3L4'	0.559128	1.3202	1.02885	2.10983	2.82656	1.1527					0.162632	-0.408728	0.00167502	0.136316	0.0793581	0.241244
	45.36	Standard	'C181019 L2L3'	0.446125	2.48091	0.920946	1.44641	2.17695	1.22055					0.0662103	0.669468	-0.0864711	-0.402046	-0.712227	0.254266
	49.83	Standard	'L182448 L1L2'	0.261419	3.25595	1.19564	3.22337	3.35877	0.936892					-0.131997	1.51169	0.172138	1.27309	0.585192	0.0152482
	37.4	Standard	'C181037 T12L1'	0.100633	1.3073	0.804927	1.42969	3.89621	0.529642					-0.25524	-0.623773	-0.173846	-0.23745	0.801191	-0.51613
	33.24	Standard	'F181920 T11T12'	0.532632	2.43431	1.47189	1.64615	3.53432	1.96536					0.189323	0.440722	0.508083	0.0737636	0.331731	0.878044
	33.23	Standard	'C181019 T10T11'	0.152819	1.88718	0.621537	0.898574	2.52186	0.935089					-0.19046	-0.106567	-0.342229	-0.67358	-0.680994	-0.152325
	33.71	CBT	'C181019 L4L5'	0.513429	1.73196	1.04979	1.58209	2.25168	0.923131					0.1687	-0.254566	0.0842959	-0.000994737	-0.938756	-0.15949
	27.81	CBT	'L182448 L3L4'	0.393909	1.84727	1.05743	1.16238	2.47402	0.965235					0.0669997	-0.227926	0.11317	-0.286311	-0.86899	-0.176303
	39.44	CBT	'C181037 L2L3'	0.38828	1.57965	1.24717	1.33412	4.01491	0.883891					0.0262457	-0.320761	0.261056	-0.379493	0.972645	-0.141509
	32	CBT	'F181920 L1L2'	0.497259	1.20606	1.05715	1.31846	3.00448	0.936706					0.157695	-0.806172	0.0978093	-0.225672	-0.230176	-0.162991
	28.74	CBT	'C181019 T12L1'	0.28597	1.38887	0.934966	1.04841	3.11442	0.871428					-0.0437482	-0.672352	-0.0126427	-0.421464	-0.204533	-0.260823
	27.53	CBT	'L181448 T11T12'	0.252323	2.398	0.653048	2.91099	2.78084	0.707451					-0.07374	0.318596	-0.290206	1.46867	-0.569404	-0.436884
	25.11	CBT	'C181037 T10T11'	0.426331	3.90128	1.11827	1.74511	5.05359	2.11196					0.107577	1.78551	0.183723	0.357919	1.64077	0.943455
	25.09	CBT	'F181920 T9T10'	0.131369	1.50782	0.634091	1.14881	3.50544	0.986494					-0.187325	-0.608263	-0.300383	-0.237929	0.0920968	-0.182207
													Shapiro–Wilk Test (bol_NotNormal)	0	1 (p = 0.021)	0	1 (p = 0.004)	0	1 (p = 0.006)
		LRM:	b0	0.242915	2.49316	0.844185	0.815227	4.06216	1.41925
			b1	0.00302027	-0.0150291	0.00359859	0.0227784	-0.0258594	-0.00998611
			R^2	0.0388837	0.0326548	0.0213427	0.115716	0.102264	0.050918
			p_value	0.481171	0.519254	0.603395	0.214758	0.245269	0.418727
			95% CI of b1 (lower limit)	-0.00597691	-0.0640415	-0.0110023	-0.014951	-0.0717674	-0.0358187
			95% CI of b1 (upper limit)	0.0120174	0.0339833	0.0181995	0.0605078	0.0200485	0.0158465
			(Spearman correlation p-value)	0.353786	0.411416	0.575554	0.19162	0.340147	0.620551
														Residuals:
CL - ROM	x	Technique	Segment	AC [mm]	AR [°]	AS [mm]	FE [°]	LB [°]	LS [mm]					AC [mm]	AR [°]	AS [mm]	FE [°]	LB [°]	LS [mm]
	55.02	Standard	'C181037 L4L5'	0.314538	0.800851	0.815519	1.58406	2.30505	0.720678					-0.0818011	-0.736704	-0.201476	-0.36027	-0.261788	-0.163173
	50.85	Standard	'F181920 L3L4'	0.50919	1.10512	1.05377	2.06116	2.69573	1.14947					0.121571	-0.451482	0.0502225	0.192513	0.0200499	0.229617
	45.36	Standard	'C181019 L2L3'	0.462739	2.20617	0.845807	1.44235	2.20665	1.26683					0.0866007	0.624483	-0.14003	-0.326646	-0.612326	0.299586
	49.83	Standard	'L182448 L1L2'	0.266809	2.98749	1.15383	2.89188	3.26169	0.942292					-0.118677	1.42623	0.153571	1.04175	0.559391	0.0136358
	37.4	Standard	'C181037 T12L1'	0.134244	1.02685	0.792334	1.41096	3.76954	0.528032					-0.225247	-0.591194	-0.167829	-0.213543	0.742803	-0.507932
	33.24	Standard	'F181920 T11T12'	0.527287	2.27243	1.39817	1.57917	3.47748	1.86483					0.176495	0.635378	0.451426	0.0301739	0.342164	0.792951
	33.23	Standard	'C181019 T10T11'	0.157366	1.44425	0.6521	0.88271	2.44964	0.89445					-0.193405	-0.192847	-0.294614	-0.666106	-0.685938	-0.177513
	33.71	CBT	'C181019 L4L5'	0.510136	1.37993	1.06654	1.56888	2.06785	0.967525					0.158361	-0.254974	0.118274	0.0113548	-1.0552	-0.100295
	27.81	CBT	'L182448 L3L4'	0.376572	1.58307	1.03568	1.15659	2.35673	0.99731					0.0371353	-0.07879	0.106444	-0.293847	-0.920315	-0.121444
	39.44	CBT	'C181037 L2L3'	0.449631	1.44072	1.21478	1.26968	3.92817	0.845126					0.0858733	-0.168005	0.248038	-0.391856	0.954681	-0.173227
	32	CBT	'F181920 L1L2'	0.504489	0.955339	1.04528	1.30755	3.07333	0.981621					0.15629	-0.687375	0.102537	-0.21894	-0.0943478	-0.100961
	28.74	CBT	'C181019 T12L1'	0.288807	1.02788	0.809631	1.01072	3.10177	0.830378					-0.0525739	-0.629722	-0.122601	-0.456598	-0.150999	-0.280348
	27.53	CBT	'L181448 T11T12'	0.264157	2.17649	0.693236	3.07375	2.71434	0.784347					-0.0746937	0.513353	-0.235093	1.6284	-0.57001	-0.336825
	25.11	CBT	'C181037 T10T11'	0.423739	2.89436	1.15602	1.77589	5.1295	2.01086					0.0899491	1.22017	0.235499	0.37446	1.78199	0.8688
	25.09	CBT	'F181920 T9T10'	0.16787	1.04577	0.616091	1.05021	3.29788	0.899365					-0.165878	-0.628515	-0.304368	-0.350849	-0.0501526	-0.242871
													Shapiro–Wilk Test (bol_NotNormal)	0	1 (p = 0.034)	0	1 (p = 0.004)	0	1 (p = 0.016)
		LRM:	b0	0.281279	1.7889	0.839534	0.945645	4.00291	1.35884
			b1	0.00209125	-0.00456819	0.00322538	0.0181514	-0.0261008	-0.00863299
			R^2	0.0216614	0.00393398	0.0189638	0.077395	0.0990172	0.044203
			p_value	0.600674	0.824265	0.624546	0.315383	0.253328	0.45199
			95% CI of b1 (lower limit)	-0.00632976	-0.0481223	-0.0106747	-0.0193993	-0.0732759	-0.0326863
			95% CI of b1 (upper limit)	0.0105123	0.0389859	0.0171255	0.0557021	0.0210743	0.0154203
			(Spearman correlation p-value)	0.360721	0.648202	0.276682	0.231628	0.288741	0.685768

## Sheet: Statistics UF vs F vs CL
STATISTICAL TESTS 2.0
ST - UF vs. F vs. CL /// CBT - UF vs. F vs. CL
Test data normality:
% parametric: repetead measurements ANOVA
% non-parametric: Friedman test
ST			Intact		Fused		CL
			Test result	p-value	Test result	p-value	Test result	p-value
		AC [mm]	0	0.390408	0	0.593534	0	0.307536
		AR [°]	0	0.909147	0	0.632107	0	0.438574
		AS [mm]	0	0.0699612	0	0.820151	0	0.599326
		FE [°]	0	0.900188	0	0.105355	0	0.188724
		LB [°]	0	0.532487	0	0.600759	0	0.378041
		LS [mm]	0	0.211148	0	0.229227	0	0.645266
CBT			Intact		Fused		CL
			Test result	p-value	Test result	p-value	Test result	p-value
		AC [mm]	0	0.784712	0	0.633372	0	0.549114
		AR [°]	1	0.0181464	1	0.0131341	0	0.108417
		AS [mm]	0	0.354391	0	0.152496	0	0.316993
		FE [°]	0	0.854795	1	0.00983987	1	0.00928024
		LB [°]	0	0.998426	0	0.474404	0	0.346826
		LS [mm]	0	0.490062	1	0.000683614	1	0.000749585
Not all data are normally distributed (e.g. AR CBT Intact),
therefore go with Friedman test for everything ( "A sufficiently small p value suggests that at least one column-sample median is significantly different than the others; i.e., there is a main effect due to [the column] factor A.")
ST
			p-value
		AC [mm]	0.866878
		AR [°]	0.000911882
		AS [mm]	0.00380504
		FE [°]	0.000911882
		LB [°]	0.00214878
		LS [mm]	0.0497871
CBT
			p-value
		AC [mm]	0.324652
		AR [°]	0.00463092
		AS [mm]	0.0301974
		FE [°]	0.00150344
		LB [°]	0.0207543
		LS [mm]	0.22313
% If Friedman test is significant, performed Wilcoxon signed rank tests
% for pairwise comparison and make Bonferroni adjustment (for every dataset, 2 comparisons are made (e.g. Uninstrumented is always compared to Instrumented and Crosslinked), so the significance level alpha becomes 0.05/2 = 0.025)
α becomes 0.025
ST			Intact vs. Fused		Intact vs. CL		Fused vs. CL
			Test result	p-value	Test result	p-value	Test result	p-value
		AC [mm]
		AR [°]	1	0.015625	1	0.015625	1	0.015625
		AS [mm]	1	0.015625	1	0.015625	0	0.296875
		FE [°]	1	0.015625	1	0.015625	1	0.015625
		LB [°]	1	0.015625	1	0.015625	1	0.03125
		LS [mm]	0	0.21875	0	0.15625	0	0.46875
CBT			Intact vs. Fused		Intact vs. CL		Fused vs. CL
			Test result	p-value	Test result	p-value	Test result	p-value
		AC [mm]
		AR [°]	1	0.0234375	1	0.015625	1	0.0078125
		AS [mm]	1	0.015625	1	0.015625	0	0.742188
		FE [°]	1	0.0078125	1	0.0078125	0	0.460938
		LB [°]	1	0.015625	1	0.015625	0	0.148438
		LS [mm]
